# Supplementary material for: Is a Parry Fracture—An Isolated Fracture of the Ulnar Shaft—Associated with the Probability of Abuse in Children between 2 and 16 Years Old?
Source: Children (Basel). 2021 Jul 28;8(8):650. doi: 10.3390/children8080650 (PMC8394848; doi:10.3390/children8080650)
Supplement: Supplementary file 1 [file children-08-00650-s001.zip]

Archive with 1 entries (1 files):
- children-1267275-supplementary.pdf
